# Supplementary material for: NRF2 and Bip Interconnection Mediates Resistance to the Organometallic Ruthenium-Cymene Bisdemethoxycurcumin Complex Cytotoxicity in Colon Cancer Cells
Source: Biomedicines. 2023 Feb 16;11(2):593. doi: 10.3390/biomedicines11020593 (PMC9953010; doi:10.3390/biomedicines11020593)
Supplement: Supplementary file 1 [file biomedicines-11-00593-s001.zip]

Archive with 1 entries (1 files):
- biomedicines-2206995-supplementary.pdf
